# Supplementary material for: A deep mutational scanning platform to characterize the fitness landscape of anti-CRISPR proteins
Source: Nucleic Acids Res. 2024 Nov 18;52(22):e103. doi: 10.1093/nar/gkae1052 (PMC11662660; doi:10.1093/nar/gkae1052)
Supplement: gkae1052_Supplemental_Files [file gkae1052_supplemental_files.zip]

Archive with 7 entries (7 files):
- Supplementary data 1 - vector sequences.zip
- Supplementary data 2.pdf
- Supplementary data 3.pdf
- Supplementary data 4_revised.pdf
- Supplementary data 5.pdf
- Supplementary data 6.pdf
- Supplementary_Information_revision3.pdf
